# Supplementary material for: Scalable Synthesis of TRPV1 Antagonist Bipyridinyl Benzimidazole Derivative via the Suzuki–Miyaura Reaction and Selective SeO2 Oxidation
Source: Molecules. 2023 Jan 13;28(2):836. doi: 10.3390/molecules28020836 (PMC9860766; doi:10.3390/molecules28020836)
Supplement: Supplementary file 1 [file molecules-28-00836-s001.zip]

Archive with 1 entries (1 files):
- molecules-2062285-supplementary.pdf
